# Supplementary material for: Oleic Acid Improves Goat Sperm Quality by Enhancing the MBOAT2/ACSL3 Pathway to Attenuate Ferroptosis
Source: Animals (Basel). 2025 Nov 10;15(22):3258. doi: 10.3390/ani15223258 (PMC12649600; doi:10.3390/ani15223258)
Supplement: Supplementary file 1 [file animals-15-03258-s001.zip]

Archive with 1 entries (1 files):
- animals-3946416-supplementary.pdf
